# Supplementary material for: Using Wastewater Surveillance to Compare COVID-19 Outbreaks during the Easter Holidays over a 2-Year Period in Cape Town, South Africa
Source: Viruses. 2023 Jan 5;15(1):162. doi: 10.3390/v15010162 (PMC9863979; doi:10.3390/v15010162)
Supplement: Supplementary file 1 [file viruses-15-00162-s001.zip]

Archive with 1 entries (1 files):
- viruses-2115494-SI.pdf
